# Supplementary material for: Effects of Non-Pharmacological Treatment on Pain, Flexibility, Balance and Quality of Life in Women with Fibromyalgia: A Randomised Clinical Trial
Source: J Clin Med. 2021 Aug 26;10(17):3826. doi: 10.3390/jcm10173826 (PMC8432021; doi:10.3390/jcm10173826)
Supplement: Supplementary file 1 [file jcm-10-03826-s001.zip]

Archive with 1 entries (1 files):
- jcm-1342374-proofed-supplementary.pdf
